# Supplementary material for: Associations of 24-Hour Movement Behavior with Depressive Symptoms and Anxiety in Children: Cross-Sectional Findings from a Chinese Sample
Source: Healthcare (Basel). 2021 Nov 10;9(11):1532. doi: 10.3390/healthcare9111532 (PMC8620023; doi:10.3390/healthcare9111532)
Supplement: Supplementary file 1 [file healthcare-09-01532-s001.zip]

Archive with 1 entries (1 files):
- healthcare-1358029-supplementary.pdf
